# Supplementary material for: A Multilingual App for Providing Information to SARS-CoV-2 Vaccination Candidates with Limited Language Proficiency: Development and Pilot
Source: Vaccines (Basel). 2022 Feb 25;10(3):360. doi: 10.3390/vaccines10030360 (PMC8955787; doi:10.3390/vaccines10030360)
Supplement: Supplementary file 1 [file vaccines-10-00360-s001.zip]

Archive with 1 entries (1 files):
- vaccines-1558604-supplementary.MP4
